# Supplementary material for: Spin Trapping Hydroxyl and Aryl Radicals of One-Electron Reduced Anticancer Benzotriazine 1,4-Dioxides
Source: Molecules. 2022 Jan 26;27(3):812. doi: 10.3390/molecules27030812 (PMC8840461; doi:10.3390/molecules27030812)
Supplement: Supplementary file 1 [file molecules-27-00812-s001.zip]

Archive with 1 entries (1 files):
- molecules-1509558-SI.pdf
